# Supplementary material for: CD163-Expressing Porcine Macrophages Support NADC30-like and NADC34-like PRRSV Infections
Source: Viruses. 2022 Sep 16;14(9):2056. doi: 10.3390/v14092056 (PMC9505768; doi:10.3390/v14092056)
Supplement: Supplementary file 1 [file viruses-14-02056-s001.zip]

Archive with 1 entries (1 files):
- viruses-1897009-Supplementary Materials.pdf
